# Supplementary material for: Randomized Placebo-Controlled Phase II Trial of Autologous Mesenchymal Stem Cells in Multiple Sclerosis
Source: PLoS One. 2014 Dec 1;9(12):e113936. doi: 10.1371/journal.pone.0113936 (PMC4250058; doi:10.1371/journal.pone.0113936)
Supplement: Database S2 — T2-weighted lesion volume database. (XLS) [file pone.0113936.s007.xls]

## Sheet: Volumen_lesiones_FLAIR
Studycode	Grupotto	Flair_vol_screening	Flair_vol_bas	Flair_vol_3m	Flair_vol_6m	Flair_vol_9m	Flair_vol_12m	Change_VL6m_B	Change_VL_placebo	Change_VL_celulas
CMM_EM_01	0	59573.7	58166.1	70481.2	70481.2		70481.2	12315.1	12315.1	0
CMM_EM_02	0	16501.5	16271.6	16553.4	19232	20212.4	20445.2	2960.37	2960.37	1213.22
CMM_EM_03	1	20790.1	20831.5	21366.6	21638.7	22071.4	22390.1	807.142	751.433	807.142
CMM_EM_04	1	16920.5	17071.8	17070.5	17089.5	17050.4	17180.2	17.6518	90.7807	17.6518
CMM_EM_05	0	25981.5	25965.9	30126.5	32893.9	32174.1	31953.3	6927.98	6927.98	-940.626
CMM_EM_06	0	5136.64	5136.64	5085.71	5107.31	5132.01	5132.01	-29.3258	-29.3258	24.6954
CMM_EM_07	1	13799.6	13808.4	13808.4	13808.4	13808.4	13811.4	0	2.94863	0
CMM_EM_08	1	3084.08	3082.69	3377.07	3964.45	5048.94	5048.94	881.759	1084.49	881.759
CMM_EM_09	1	11636.1	12835.9	14144.4	16014	17364.2	17894.1	3178.1	1880.06	3178.1
